# Supplementary material for: Metabolic Conversions by Lactic Acid Bacteria during Plant Protein Fermentations
Source: Foods. 2022 Mar 29;11(7):1005. doi: 10.3390/foods11071005 (PMC8997616; doi:10.3390/foods11071005)
Supplement: Supplementary file 1 [file foods-11-01005-s001.zip]

Archive with 1 entries (1 files):
- foods-1587051-supplementary.pdf
